# Supplementary material for: Brain Structural Alterations Underlying Mood-Related Deficits in Schizophrenia
Source: Biomedicines. 2025 Mar 18;13(3):736. doi: 10.3390/biomedicines13030736 (PMC11939877; doi:10.3390/biomedicines13030736)
Supplement: Supplementary file 1 [file biomedicines-13-00736-s001.zip]

Archive with 1 entries (1 files):
- biomedicines-3407883-supplementary.pdf
